# Supplementary material for: Arsenic Induces M2 Macrophage Polarization and Shifts M1/M2 Cytokine Production via Mitophagy
Source: Int J Mol Sci. 2022 Nov 10;23(22):13879. doi: 10.3390/ijms232213879 (PMC9693596; doi:10.3390/ijms232213879)
Supplement: Supplementary file 1 [file ijms-23-13879-s001.zip]

Archive with 1 entries (1 files):
- ijms-2016291-supplementary.pdf
